# Supplementary material for: Transport limitations in polyolefin cracking at the single catalyst particle level
Source: Chem Sci. 2023 Aug 16;14(37):10068–80. doi: 10.1039/d3sc03229a (PMC10529962; doi:10.1039/d3sc03229a)
Supplement: SC-014-D3SC03229A-s002 [file SC-014-D3SC03229A-s002.zip]

Archive with 6 entries (6 files):
- in-situ_OM_170C_FCC_PP33k_1.mp4
- in-situ_OM_170C_FCC_PP33k_2.mp4
- in-situ_OM_170C_FCC_PP6k_1.mp4
- in-situ_OM_170C_FCC_PP6k_2.mp4
- in-situ_OM_FCC_PP23k.mp4
- in-situ_OM_FCC_PP307k.mp4
